# Supplementary material for: Episodic and Ongoing Mechanisms Drive Plastid-Derived Nuclear DNA Evolution in Angiosperms
Source: Genome Biol Evol. 2025 Oct 13;17(11):evaf194. doi: 10.1093/gbe/evaf194 (PMC12572781; doi:10.1093/gbe/evaf194)
Supplement: evaf194_Supplementary_Data [file evaf194_supplementary_data.zip]

Archive with 3 entries (3 files):
- Legends to Supplementary MaterialV2.docx
- Supplementary_Figures_Paper_V2.pptx
- Supplementary_Tables_PaperV2.xlsx
