# Supplementary material for: Episodic and Ongoing Mechanisms Drive Plastid-Derived Nuclear DNA Evolution in Angiosperms
Source: Genome Biol Evol. 2025 Oct 13;17(11):evaf194. doi: 10.1093/gbe/evaf194 (PMC12572781; doi:10.1093/gbe/evaf194)
Supplement: evaf194_Supplementary_Data [file evaf194_supplementary_data.zip › Supplementary_Tables_PaperV2.xlsx]

## Sheet: Table S1
Table S1. Summary of 30 angiosperm plant species selected for the study. Versions of nuclear and plastid genomes used are shown as well as other information.
Species (abbreviation)	Nuclear genome version	Nuclear genome assembly level	Sequencing technology	Size of nuclear genome assembly (Mb)	Source of nuclear genome version	Publication associated with nuclear genome version	Link to publication associated with nuclear genome version	Plastid genome version (NCBI id)	Size of plastid genome version (Kb)	Publication associated with plastid genome version	Link to publication associated with plastid genome version
Allium sativum (Asa)	NCBI GenBank v1.0	Pseudochromosome	Long-read	16.243	PLAZA 5.0	Sun X et al. 2020. A Chromosome-Level Genome Assembly of Garlic (Allium sativum) Provides Insights into Genome Evolution and Allicin Biosynthesis. Molecular Plant. 13:1328–1339. doi: 10.1016/j.molp.2020.07.019.	https://doi.org/10.1016/j.molp.2020.07.019	NC_031829.1	153	Unpublished	-
Amborella trichopoda (Atr)	JGI v1.0	Scaffold	Short-read	706	PLAZA 5.0	Amborella Genome Project et al. 2013. The Amborella Genome and the Evolution of Flowering Plants. Science. 342. doi: 10.1126/science.1241089.	https://doi.org/10.1126/science.1241089	NC_005086.1	163	Goremykin VV. 2003. Analysis of the Amborella trichopoda Chloroplast Genome Sequence Suggests That Amborella Is Not a Basal Angiosperm. Molecular Biology and Evolution. 20:1499–1505. doi: 10.1093/molbev/msg159.	https://doi.org/10.1093/molbev/msg159
Ananas comosus (Aco)	JGI v3.0	Pseudochromosome	Long and short-read	382	PLAZA 5.0	Ming R et al. 2015. The pineapple genome and the evolution of CAM photosynthesis. Nature Genetics. 47:1435–1442. doi: 10.1038/ng.3435.	https://doi.org/10.1038/ng.3435	NC_026220.1	160	Nashima K et al. 2015. Complete chloroplast genome sequence of pineapple (Ananas comosus). Tree Genetics &amp; Genomes. 11. doi: 10.1007/s11295-015-0892-8.	https://doi.org/10.1007/s11295-015-0892-8
Annona cherimola (Ach)	IHSM SUBTROPICAL DB V102	Pseudochromosome	Long and short-read	1.137	IHSM SUBTROPICAL DB	Talavera A, Fernandez‐Pozo N, Matas AJ, Hormaza JI, Bombarely A. 2023. Genomics in neglected and underutilized fruit crops: A chromosome‐scale genome sequence of cherimoya (<scp>Annona cherimola</scp>). PLANTS, PEOPLE, PLANET. 5:408–423. doi: 10.1002/ppp3.10366.	https://doi.org/10.1002/ppp3.10366	NC_030166.1	202	Blazier JC et al. 2016. Divergence of RNA polymerase α subunits in angiosperm plastid genomes is mediated by genomic rearrangement. Scientific Reports. 6. doi: 10.1038/srep24595.	https://doi.org/10.1038/srep24595
Arabidopsis thaliana (Ath)	TAIR Araport11	Pseudochromosome	Short-read	119	PLAZA 5.0	Cheng C et al. 2017. Araport11: a complete reannotation of the Arabidopsis thaliana reference genome. The Plant Journal. 89:789–804. doi: 10.1111/tpj.13415.	https://doi.org/10.1111/tpj.13415	NC_000932.1	154	Sato S. 1999. Complete Structure of the Chloroplast Genome of Arabidopsis thaliana. DNA Research. 6:283–290. doi: 10.1093/dnares/6.5.283.	https://doi.org/10.1093/dnares/6.5.283
Brassica oleracea HDEM (Bol)	Genoscope v1.0	Pseudochromosome	Long-read	555	PLAZA 5.0	Belser C et al. 2018. Chromosome-scale assemblies of plant genomes using nanopore long reads and optical maps. Nature Plants. 4:879–887. doi: 10.1038/s41477-018-0289-4.	https://doi.org/10.1038/s41477-018-0289-4	NC_041167.1	153	Ferreira de Carvalho J et al. 2019. Cytonuclear interactions remain stable during allopolyploid evolution despite repeated whole‐genome duplications in Brassica. The Plant Journal. 98:434–447. doi: 10.1111/tpj.14228.	https://doi.org/10.1111/tpj.14228
Carica papaya (Cpa)	JGI ASGPB0.4	Contig	Short-read	343	PLAZA 5.0	Ming R et al. 2008. The draft genome of the transgenic tropical fruit tree papaya (Carica papaya Linnaeus). Nature. 452:991–996. doi: 10.1038/nature06856.	https://doi.org/10.1038/nature06856	NC_010323.1	160	Unpublished	-
Cephalotus follicularis (Cfo)	NCBI GenBank Cfol_1.0	Scaffold	Long-read	1.615	NCBI GenBank	Fukushima K et al. 2017. Genome of the pitcher plant Cephalotus reveals genetic changes associated with carnivory. Nature Ecology &amp; Evolution. 1. doi: 10.1038/s41559-016-0059.	https://doi.org/10.1038/s41559-016-0059	NC_042597.1	143	Cao M et al. 2019. The complete plastid genome of carnivorous pitcher plant Cephalotus follicularis. Mitochondrial DNA Part B. 4:2025–2027. doi: 10.1080/23802359.2019.1617054.	https://doi.org/10.1080/23802359.2019.1617054
Cinnamomum kanehirae (Cka)	NCBI GenBank ASBRC_CKan_1.0	Pseudochromosome	Long-read	730	NCBI GenBank	Chaw S-M et al. 2019. Stout camphor tree genome fills gaps in understanding of flowering plant genome evolution. Nature Plants. 5:63–73. doi: 10.1038/s41477-018-0337-0.	https://doi.org/10.1038/s41477-018-0337-0	KR014245.1	153	Wu C-C, Ho C-K, Chang S-H. 2015. The complete chloroplast genome of Cinnamomum kanehirae Hayata (Lauraceae). Mitochondrial DNA Part A. 27:2681–2682. doi: 10.3109/19401736.2015.1043541.	https://doi.org/10.3109/19401736.2015.1043541
Cucumis melo cv. DHL92 (Cme)	CuGenDBv2 Melonomics v4.0	Pseudochromosome	Long-read	358	CuGenDBv2	Castanera R, Ruggieri V, Pujol M, Garcia-Mas J, Casacuberta JM. 2020. An Improved Melon Reference Genome With Single-Molecule Sequencing Uncovers a Recent Burst of Transposable Elements With Potential Impact on Genes. Frontiers in Plant Science. 10. doi: 10.3389/fpls.2019.01815.	https://doi.org/10.3389/fpls.2019.01815	NC_057560.1	155	Unpublished	-
Cuscuta australis (Cau)	NCBI GenBank Cau_V1.0	Scaffold	Long-read	263	NCBI GenBank	Sun G et al. 2018. Large-scale gene losses underlie the genome evolution of parasitic plant Cuscuta australis. Nature Communications. 9. doi: 10.1038/s41467-018-04721-8.	https://doi.org/10.1038/s41467-018-04721-8	NC_045885.1	85	Wang F et al. 2020. The complete chloroplast genome of Cuscuta australis R. Br. (Convolvulaceae) and its phylogenetic implication. Mitochondrial DNA Part B. 5:766–767. doi: 10.1080/23802359.2020.1715865.	https://doi.org/10.1080/23802359.2020.1715865
Daucus carota (Dca)	JGI v2.0	Pseudochromosome	Short-read	421	PLAZA 5.0	Iorizzo M et al. 2016. A high-quality carrot genome assembly provides new insights into carotenoid accumulation and asterid genome evolution. Nature Genetics. 48:657–666. doi: 10.1038/ng.3565.	https://doi.org/10.1038/ng.3565	Included in JGI v2.0	156	Iorizzo M et al. 2016. A high-quality carrot genome assembly provides new insights into carotenoid accumulation and asterid genome evolution. Nature Genetics. 48:657–666. doi: 10.1038/ng.3565.	https://doi.org/10.1038/ng.3565
Hordeum vulgare cv. Morex (Hvu)	Galaxy Morex v2.0	Pseudochromosome	Short-read	4.343	PLAZA 5.0	Monat C et al. 2019. TRITEX: chromosome-scale sequence assembly of Triticeae genomes with open-source tools. Genome Biology. 20. doi: 10.1186/s13059-019-1899-5.	https://doi.org/10.1186/s13059-019-1899-5	NC_056985.1	136	Ren Y, Xia H, Lu L, Zhao G. 2021. Characterization of the complete chloroplast genome of Hordeum vulgare L. var. trifurcatum with phylogenetic analysis. Mitochondrial DNA Part B. 6:1852–1854. doi: 10.1080/23802359.2021.1935343.	https://doi.org/10.1080/23802359.2021.1935343
Magnolia biondii (Mbi)	DRYAD v1.0	Pseudochromosome	Long-read	1.984	PLAZA 5.0	Dong S et al. 2021. The genome of Magnolia biondii Pamp. provides insights into the evolution of Magnoliales and biosynthesis of terpenoids. Horticulture Research. 8. doi: 10.1038/s41438-021-00471-9.	https://doi.org/10.1038/s41438-021-00471-9	NC_034687.1	160	Unpublished	-
Medicago truncatula (Mtr)	JGI Mt4.0v1	Pseudochromosome	Short-read	412	PLAZA 5.0	Young ND et al. 2011. The Medicago genome provides insight into the evolution of rhizobial symbioses. Nature. 480:520–524. doi: 10.1038/nature10625.	https://doi.org/10.1038/nature10625	NC_003119.8	124	Unpublished	-
Mesembryanthemum crystallinum (Mcr)	tvir v1.0	Pseudochromosome	Long and short-read	378	tvir	Shen S et al. 2022. High‐quality ice plant reference genome analysis provides insights into genome evolution and allows exploration of genes involved in the transition from <scp>C3</scp> to <scp>CAM</scp> pathways. Plant Biotechnology Journal. 20:2107–2122. doi: 10.1111/pbi.13892.	https://doi.org/10.1111/pbi.13892	NC_029049.1	154	Unpublished	-
Moringa oleifera (Mol)	AOCC v2.0	Pseudochromosome	Long-read	236	ORCAE	Chang J et al. 2022. Chromosome‐scale assembly of the Moringa oleifera Lam. genome uncovers polyploid history and evolution of secondary metabolism pathways through tandem duplication. The Plant Genome. 15. doi: 10.1002/tpg2.20238.	https://doi.org/10.1002/tpg2.20238	NC_041432.1	161	Lin W, Dai S, Chen Y, Zhou Y, Liu X. 2019. The complete chloroplast genome sequence of Moringa oleifera Lam. (Moringaceae). Mitochondrial DNA Part B. 4:4094–4095. doi: 10.1080/23802359.2019.1627922.	10.1080/23802359.2019.1627922
Musa acuminata ssp. malaccensis (Mac)	BGH v4.0	Pseudochromosome	Short-read	469	BGH	D’Hont A et al. 2012. The banana (Musa acuminata) genome and the evolution of monocotyledonous plants. Nature. 488:213–217. doi: 10.1038/nature11241.	https://doi.org/10.1038/nature11241	HF677508.1	170	Martin G, Baurens F-C, Cardi C, Aury J-M, D’Hont A. 2013. The Complete Chloroplast Genome of Banana (Musa acuminata, Zingiberales): Insight into Plastid Monocotyledon Evolution Umen, JG, editor. PLoS ONE. 8:e67350. doi: 10.1371/journal.pone.0067350.	https://doi.org/10.1371/journal.pone.0067350
Nelumbo nucifera (Nnu)	NGD v2.0	Pseudochromosome	Short-read	821	PLAZA 5.0	Ming R et al. 2013. Genome of the long-living sacred lotus (Nelumbo nucifera Gaertn.). Genome Biology. 14. doi: 10.1186/gb-2013-14-5-r41.	https://doi.org/10.1186/gb-2013-14-5-r41	NC_025339.1	163	Unpublished	-
Oryza sativa ssp. japonica (Osj)	Os-Nipponbare-Reference-IRGSP-1.0	Pseudochromosome	Short-read	373	PLAZA 5.0	Kawahara Y et al. 2013. Improvement of the Oryza sativa Nipponbare reference genome using next generation sequence and optical map data. Rice. 6. doi: 10.1186/1939-8433-6-4.	https://doi.org/10.1186/1939-8433-6-4	NC_001320.1	135	Morton BR, Clegg MT. 1993. A chloroplast DNA mutational hotspot and gene conversion in a noncoding region near rbcL in the grass family (Poaceae). Current Genetics. 24:357–365. doi: 10.1007/bf00336789.	https://doi.org/10.1007/BF00336789
Phalaenopsis equestris (Peq)	NCBI GenBank ASM126359v1	Scaffold	Short-read	1.064	NCBI GenBank	Cai J et al. 2014. The genome sequence of the orchid Phalaenopsis equestris. Nature Genetics. 47:65–72. doi: 10.1038/ng.3149.	https://doi.org/10.1038/ng.3149	NC_017609.1	149	Jheng C-F et al. 2012. The comparative chloroplast genomic analysis of photosynthetic orchids and developing DNA markers to distinguish Phalaenopsis orchids. Plant Science. 190:62–73. doi: 10.1016/j.plantsci.2012.04.001.	https://doi.org/10.1016/j.plantsci.2012.04.001
Rosa chinensis cv. Old Blush (Rch)	GDR v2.0	Pseudochromosome	Long-read	515	PLAZA 5.0	Raymond O et al. 2018. The Rosa genome provides new insights into the domestication of modern roses. Nature Genetics. 50:772–777. doi: 10.1038/s41588-018-0110-3.	https://doi.org/10.1038/s41588-018-0110-3	MH332770.1	157	Li S et al. 2019. Characterization of the complete chloroplast genome of Rosa chinensis ‘Old Blush’ (Rosaceae), an important cultivated Chinese rose. Acta Horticulturae. 119–124. doi: 10.17660/actahortic.2019.1232.19.	https://doi.org/10.17660/ActaHortic.2019.1232.19
Selenicereus undatus cv. Guanhuabai (Sun)	PGMD v1.0	Pseudochromosome	Long read	1.387	PGMD	Chen J et al. 2021. A chromosome-scale genome sequence of pitaya (Hylocereus undatus) provides novel insights into the genome evolution and regulation of betalain biosynthesis. Horticulture Research. 8. doi: 10.1038/s41438-021-00612-0.	https://doi.org/10.1038/s41438-021-00612-0	NC_053698.1	133	Unpublished	-
Solanum lycopersicum (Sly)	ITAG4.0	Pseudochromosome	Short-read	783	PLAZA 5.0	The Tomato Genome Consortium 2012. The tomato genome sequence provides insights into fleshy fruit evolution. Nature. 485:635–641. doi: 10.1038/nature11119.	https://doi.org/10.1038/nature11119	NC_007898.3	155	Daniell H et al. 2006. Complete chloroplast genome sequences of Solanum bulbocastanum, Solanum lycopersicum and comparative analyses with other Solanaceae genomes. Theoretical and Applied Genetics. 112:1503–1518. doi: 10.1007/s00122-006-0254-x.	https://doi.org/10.1007/s00122-006-0254-x
Sorghum bicolor (Sbi)	JGI v3.1	Pseudochromosome	Short-read	732	PLAZA 5.0	Paterson AH et al. 2009. The Sorghum bicolor genome and the diversification of grasses. Nature. 457:551–556. doi: 10.1038/nature07723.	https://doi.org/10.1038/nature07723	NC_008602.1	141	Saski C et al. 2007. Complete chloroplast genome sequences of Hordeum vulgare, Sorghum bicolor and Agrostis stolonifera, and comparative analyses with other grass genomes. Theoretical and Applied Genetics. 115:571–590. doi: 10.1007/s00122-007-0567-4.	https://doi.org/10.1007/s00122-007-0567-4
Spirodela polyrhiza (Spo)	JGI v2.0	Scaffold	Short-read	145	PLAZA 5.0	Wang W et al. 2014. The Spirodela polyrhiza genome reveals insights into its neotenous reduction fast growth and aquatic lifestyle. Nature Communications. 5. doi: 10.1038/ncomms4311.	https://doi.org/10.1038/ncomms4311	JN160603.2	169	Wang W, Messing J. 2011. High-Throughput Sequencing of Three Lemnoideae (Duckweeds) Chloroplast Genomes from Total DNA Badger, JH, editor. PLoS ONE. 6:e24670. doi: 10.1371/journal.pone.0024670.	https://doi.org/10.1371/journal.pone.0024670
Utricularia gibba (Ugi)	COGE v1.1F	Pseudochromosome	Long-read	100	PLAZA 5.0	Lan T et al. 2017. Long-read sequencing uncovers the adaptive topography of a carnivorous plant genome. Proceedings of the National Academy of Sciences. 114. doi: 10.1073/pnas.1702072114.	https://doi.org/10.1073/pnas.1702072114	NC_021449.1	152	Lan T et al. 2017. Long-read sequencing uncovers the adaptive topography of a carnivorous plant genome. Proceedings of the National Academy of Sciences. 114. doi: 10.1073/pnas.1702072114.	https://doi.org/10.1073/pnas.1702072114
Vitis vinifera (Vvi)	JGI v2.1	Pseudochromosome	Short-read	486	PLAZA 5.0	The French–Italian Public Consortium for Grapevine Genome Characterization 2007. The grapevine genome sequence suggests ancestral hexaploidization in major angiosperm phyla. Nature. 449:463–467. doi: 10.1038/nature06148.	https://doi.org/10.1038/nature06148	NC_007957.1	161	Jansen RK et al. 2006. Phylogenetic analyses of Vitis (Vitaceae) based on complete chloroplast genome sequences: effects of taxon sampling and phylogenetic methods on resolving relationships among rosids. BMC Evolutionary Biology. 6. doi: 10.1186/1471-2148-6-32.	https://doi.org/10.1186/1471-2148-6-32
Zea mays cv. B73 (Zma)	NAM v5.0	Pseudochromosome	Long-read	2.182	PLAZA 5.0	Unpublished	-	NC_001666.2	140	Maier RM, Neckermann K, Igloi GL, Kössel H. 1995. Complete Sequence of the Maize Chloroplast Genome: Gene Content, Hotspots of Divergence and Fine Tuning of Genetic Information by Transcript Editing. Journal of Molecular Biology. 251:614–628. doi: 10.1006/jmbi.1995.0460.	https://doi.org/10.1006/jmbi.1995.0460
Zostera marina (Zmr)	JGI v3.1	Pseudochromosome	Long-read	260	PLAZA 5.0	Ma X et al. 2021. Improved chromosome-level genome assembly and annotation of the seagrass, Zostera marina (eelgrass). F1000Research. 10:289. doi: 10.12688/f1000research.38156.1.	https://doi.org/10.12688/f1000research.38156.1	NC_036014.1	144	Xing Q, Guo J. 2017. Characterization of the complete chloroplast genome of the seagrass Zostera marina using Illumina sequencing technology. Conservation Genetics Resources. 10:419–422. doi: 10.1007/s12686-017-0839-5.	https://doi.org/10.1007/s12686-017-0839-5

## Sheet: Table S2
Table S2. Abundance of plastid DNA in the nuclear genomes of 30 plant species.
Species	Number of NUPTs	Cumulative size of NUPTs (bp)	NUPT fraction (%)
Ach	2,124	375.864	0.03
Aco	2,990	858,445	0.22
Asa	61,609	11,603,070	0.07
Ath	288	43,896	0.04
Atr	6,230	1,668,642	0.24
Bol	2,627	3,869,726	0.7
Cau	538	94,400	0.04
Cfo	1,607	353,133	0.02
Cka	3,557	1,469,438	0.2
Cme	2,350	1,446,165	0.4
Cpa	3,071	762,579	0.22
Dca	4,506	695,091	0.17
Hvu	6,799	1,575,871	0.04
Mac	2,259	504,715	0.11
Mbi	9,017	1,430,118	0.07
Mcr	1,392	177,148	0.05
Mol	3,931	7,771,948	3.29
Mtr	2,272	754,347	0.18
Nnu	2,209	1,375,137	0.17
Osj	2,014	1,059,555	0.28
Peq	1,612	509,171	0.05
Rch	2,436	399,601	0.08
Sbi	1,716	336,967	0.05
Sly	7,437	2,367,184	0.3
Spo	1,788	333,908	0.23
Sun	3,803	1,463,674	0.11
Ugi	1,219	227,849	0.23
Vvi	5,191	1,010,751	0.21
Zma	4,871	4,650,030	0.21
Zmr	1,050	669,854	0.26

## Sheet: Table S3
Table S3. Summary of NUPT sizes.
Species	Size of smallest NUPT (bp)	Size of largest NUPT (bp)	Mean NUPT size (bp)	Median NUPT size (bp)
Ach	35	1,986	177	141
Aco	34	52,551	287.1	100
Asa	26	19,790	188.3	113
Ath	33	3,635	152.4	76
Atr	34	10,229	267.8	143
Bol	34	110,315	1,473	94
Cau	36	5,363	175.5	109
Cfo	35	5,359	219.8	115
Cka	34	56,445	413.1	156
Cme	34	13,327	615.4	136
Cpa	34	5,660	248.3	177
Dca	34	18,048	154.3	99
Hvu	35	10,484	231.8	115
Mac	34	12,448	223.4	126
Mbi	35	17,578	158.6	117
Mcr	34	1,093	127.3	106
Mol	33	71,935	1,977	429
Mtr	35	25,138	332	132
Nnu	34	42,308	622.5	161
Osj	34	56,193	526.1	113
Peq	34	4,796	315.9	190
Rch	34	12,096	164	90
Sbi	34	6,842	196.4	128
Sly	34	135,153	318.3	106
Spo	33	12,923	186.8	112
Sun	35	15,329	384.9	160
Ugi	33	4,093	186.9	109
Vvi	34	6,545	194.7	128
Zma	35	140,581	954.6	115
Zmr	36	121,618	638	108.5

## Sheet: Table S4
Table S4. Summary of NUPT relative ages. The corrected number of substitutions per nucleotide site, K, was used as proxy.
Species	Minimum K	Maximum K	Mean K	Median K
Ach	0	0.33	0.12	0.13
Aco	0	0.3	0.07	0.05
Asa	0	0.31	0.05	0.04
Ath	0	0.33	0.07	0.06
Atr	0	0.31	0.1	0.09
Bol	0	0.31	0.07	0.05
Cau	0	0.29	0.08	0.06
Cfo	0	0.32	0.08	0.08
Cka	0	0.38	0.12	0.1
Cme	0	0.31	0.08	0.07
Cpa	0	0.35	0.12	0.12
Dca	0	0.3	0.07	0.06
Hvu	0	0.32	0.06	0.04
Mac	0	0.33	0.12	0.11
Mbi	0	0.31	0.11	0.11
Mcr	0	0.3	0.13	0.13
Mol	0	0.32	0.09	0.07
Mtr	0	0.33	0.07	0.06
Nnu	0	0.31	0.1	0.07
Osj	0	0.32	0.07	0.05
Peq	0	0.32	0.08	0.07
Rch	0	0.3	0.07	0.06
Sbi	0	0.29	0.08	0.07
Sly	0	0.36	0.1	0.09
Spo	0	0.32	0.1	0.1
Sun	0	0.31	0.1	0.1
Ugi	0	0.3	0.13	0.13
Vvi	0	0.34	0.12	0.12
Zma	0	0.32	0.09	0.07
Zmr	0	0.34	0.08	0.05

## Sheet: Table S5
Table S5. NUPTs contributed by each component of the exponential-Gaussian mixture model in 26 plant species. Every NUPT was assigned according to the posterior probabilities of belonging to either one component or the other.
Species	Number of NUPTs assigned to exponential component	Number of NUPTs assigned to Gaussian component
Ach	414 (19.49%)	1,710 (80.51%)
Aco	2,209 (73.88%)	781 (26.12%)
Asa*	61,609 (100%)	-
Ath	250 (86.81%)	38 (13.19%)
Bol	2,141 (81.5%)	486 (18.5%)
Cau	297 (55.2%)	241 (44.8%)
Cfo	748 (46.55%)	859 (53.45%)
Cka	1,640 (46.11%)	1,917 (53.89%)
Cme	1,377 (58.6%)	973 (41.4%)
Cpa	1,016 (33.08%)	2,055 (66.92%)
Dca	3,478 (77.19%)	1,028 (22.81%)
Hvu	3,832 (56.36%)	2,967 (43.64%)
Mac	220 (9.74%)	2,039 (90.26%)
Mcr	858 (61.64%)	534 (38.36%)
Mtr	1,836 (80.81%)	436 (19.19%)
Nnu	1,864 (84.38%)	345 (15.62%)
Osj	1,264 (62.76%)	750 (37.24%)
Peq	1,006 (62.41%)	606 (37.59%)
Rch	1,944 (79.8%)	492 (20.2%)
Sbi	871 (50.76%)	845 (49.24%)
Sly	3,405 (45.78%)	4,032 (54.22%)
Spo	762 (42.62%)	1,026 (57.38%)
Sun	911 (23.95%)	2,892 (76.05%)
Vvi	1,186 (22.85%)	4,005 (77.15%)
Zma	4,272 (87.7%)	599 (12.3%)
Zmr	923 (87.9%)	127 (12.1%)
*For Allium sativum (Asa), the exponential only model was selected since all of its NUPTs were assigned to the exponential component of the exponential-Gaussian mixture model.

## Sheet: Table S6
Table S6. Summary of plastid genome regions corresponding to hotspots and coldspots of NUPTs.
Species	Cumulative size of hotspot plastid regions (bp)	Fraction of hotspot regions in plastid genome (%)	Cumulative size of non-donating (coldspot) plastid regions (bp)	Fraction of non-donating (coldspot) regions in the plastid genome (%)
Ach	3,776	1.87	59,581	29.54
Aco	1,635	1.02	0	0
Asa	2,486	1.62	0	0
Ath	0	0	120,711	78.14
Atr	2,957	1.82	123	0.08
Bol	1,797	1.17	0	0
Cau	250	0.29	30,175	35.39
Cfo	2,651	1.86	13,176	9.23
Cka	1,947	1.28	0	0
Cme	25,483	16.40	5,051	3.25
Cpa	3,238	2.02	2,463	1.54
Dca	2,233	1.43	6,030	3.87
Hvu	1,981	1.45	2	0.001
Mac	8,372	4.93	23,788	14
Mbi	4,549	2.84	445	0.28
Mcr	9,687	6.30	77,568	50.42
Mol	206	0.13	0	0
Mtr	3,994	3.22	420	0.34
Nnu	663	0.41	0	0
Osj	4,383	3.26	0	0
Peq	7,712	5.18	8,044	5.40
Rch	4,681	2.99	18,092	11.55
Sbi	3,506	2.49	18,439	13.10
Sly	1,305	0.84	0	0
Spo	1,462	0.87	26,571	15.74
Sun	1,220	0.92	122	0.09
Ugi	6,045	3.97	58,964	38.76
Vvi	4,631	2.88	1,009	0.63
Zma	565	0.40	0	0
Zmr	4,405	3.06	17	0.01

## Sheet: Table S7
Table S7. Overlap analysis between NUPTs and RNA genes. Two overlap tests were performed, i.e., counts of overlapping bp and Jaccard index, respectively; the significance of the tests at a 0.05 confidence level is indicated.
Species	Eukaryotic rRNA	Prokaryotic rRNA	Nuclear tRNA	Plastid tRNA	Mitochondrial tRNA	Self-splicing intron RNA (groups I and / or II )	Regulatory RNA	Spliceosomal RNA	Other RNA
Ach	Enriched (*)	Enriched (*)	Enriched (*)	Enriched (*)	Enriched (*)	Enriched (*)	Enriched (*)	Impoverished (+)	Impoverished (N.S.)
Aco	Enriched (*)	Enriched (*)	Enriched (*)	Enriched (*)	Enriched (*)	Enriched (*)	Enriched (*)	Impoverished (+)	Impoverished (+)
Asa	Enriched (*)	Enriched (*)	Enriched (*)	Enriched (*)	Enriched (*)	Enriched (*)	Enriched (*)	Impoverished (+)	Impoverished according to test based on counts of overlapping bp and enriched according to test based on Jaccard index (N.S.)
Ath	Enriched (+)	Enriched (*)	Enriched (*)	Not present	Impoverished (x)	Impoverished (x)	Enriched (+)	Impoverished (N.S.)	Impoverished (x)
Atr	Enriched (*)	Enriched (*)	Enriched (*)	Enriched (*)	Enriched (*)	Enriched (*)	Enriched (*)	Impoverished (+)	Impoverished (+)
Bol	Enriched (*)	Enriched (*)	Enriched (*)	Enriched (*)	Enriched (*)	Enriched (*)	Enriched (+)	Impoverished (+)	Impoverished (+)
Cau	Enriched (*)	Enriched (*)	Enriched (*)	Enriched (*)	Enriched (*)	Enriched (*)	Impoverished (+)	Impoverished (+)	Impoverished (x)
Cfo	Enriched (*)	Enriched (*)	Enriched (*)	Enriched (*)	Enriched (*)	Enriched (*)	Enriched (*)	Impoverished (N.S.)	Impoverished (N.S.)
Cka	Enriched (*)	Enriched (*)	Enriched (*)	Enriched (*)	Enriched (*)	Enriched (*)	Enriched (*)	Enriched (N.S.)	Impoverished (+)
Cme	Enriched (*)	Enriched (*)	Enriched (*)	Enriched (*)	Enriched (*)	Enriched (*)	Enriched (+)	Impoverished (+)	Impoverished (+)
Cpa	Enriched (*)	Enriched (*)	Enriched (*)	Enriched (*)	Enriched (*)	Enriched (*)	Enriched (*)	Impoverished (+)	Impoverished (+)
Dca	Enriched (*)	Enriched (*)	Enriched (*)	Enriched (*)	Enriched (*)	Enriched (*)	Enriched (*)	Impoverished (+)	Impoverished (+)
Hvu	Enriched (*)	Enriched (*)	Enriched (*)	Enriched (*)	Enriched (*)	Enriched (*)	Enriched (*)	Impoverished (+)	Impoverished (N.S.)
Mac	Enriched (*)	Enriched (*)	Enriched (+)	Enriched (*)	Enriched (*)	Enriched (*)	Impoverished (+)	Impoverished (+)	Impoverished (+)
Mbi	Enriched (*)	Enriched (*)	Enriched (*)	Enriched (*)	Enriched (*)	Enriched (*)	Enriched (*)	Impoverished (+)	Impoverished (+)
Mcr	Enriched (*)	Enriched (*)	Enriched (*)	Enriched (*)	Enriched (*)	Enriched (*)	Impoverished (+)	Impoverished (+)	Impoverished (x)
Mol	Enriched (*)	Enriched (*)	Enriched (*)	Enriched (*)	Enriched (*)	Enriched (*)	Enriched (*)	Impoverished (+)	Impoverished (+)
Mtr	Enriched (*)	Enriched (*)	Enriched (*)	Enriched (*)	Enriched (*)	Enriched (*)	Impoverished (*)	Impoverished (+)	Impoverished (+)
Nnu	Enriched (*)	Enriched (*)	Enriched (*)	Enriched (*)	Enriched (*)	Enriched (*)	Enriched (*)	Impoverished (+)	Impoverished (+)
Osj	Enriched (*)	Enriched (*)	Enriched (*)	Enriched (*)	Enriched (*)	Enriched (*)	Impoverished (*)	Impoverished (+)	Impoverished (+)
Peq	Enriched (*)	Enriched (*)	Enriched (*)	Enriched (*)	Enriched (*)	Enriched (*)	Enriched (*)	Impoverished (N.S.)	Impoverished (N.S.)
Rch	Enriched (*)	Enriched (*)	Enriched (*)	Enriched (*)	Enriched (*)	Enriched (*)	Enriched (*)	Impoverished (+)	Impoverished (x)
Sbi	Enriched (*)	Enriched (*)	Enriched (*)	Enriched (*)	Enriched (*)	Enriched (*)	Enriched (+)	Impoverished (+)	Impoverished (x)
Sly	Enriched (*)	Enriched (*)	Enriched (*)	Enriched (*)	Enriched (*)	Enriched (*)	Enriched (*)	Impoverished (+)	Impoverished (+)
Spo	Enriched (*)	Enriched (*)	Enriched (*)	Enriched (*)	Not present	Enriched (*)	Enriched (+)	Impoverished (+)	Impoverished (x)
Sun	Enriched (*)	Enriched (*)	Enriched (*)	Enriched (*)	Enriched (*)	Enriched (*)	Enriched (*)	Impoverished (+)	Impoverished (+)
Ugi	Enriched (*)	Enriched (*)	Enriched (+)	Enriched (*)	Enriched (*)	Enriched (*)	Impoverished (+)	Impoverished (+)	Impoverished (x)
Vvi	Enriched (*)	Enriched (*)	Enriched (*)	Enriched (*)	Enriched (*)	Enriched (*)	Enriched (*)	Impoverished (+)	Impoverished (+)
Zma	Enriched (*)	Enriched (*)	Enriched (*)	Enriched (*)	Enriched (*)	Enriched (*)	Enriched (+)	Impoverished (+)	Impoverished (+)
Zmr	Enriched (*)	Enriched (*)	Enriched (*)	Enriched (*)	Enriched (*)	Enriched (*)	Enriched (*)	Impoverished (+)	Impoverished (+)
(*) Significant according to both tests.
(+) Only significant according to test based on counts of overlapping bp.
(x) Only significant according to test based on Jaccard index.
(N.S.) Not significant according to both tests.

## Sheet: Table S8
Table S8. Overlap analysis between NUPTs and sub-classes of regulatory RNA genes. Two overlap measures were used to perform two tests, i.e., counts of overlapping bp and Jaccard index, respectively; the significance of the tests at a 0.05 confidence level is indicated.
Species	microRNA	snoRNA	isrR	IRE	TeloSII-containing RNA
Ach	Impoverished (N.S.)	Impoverished (+)	Enriched (*)	Not present	Not present
Aco	Impoverished (+)	Impoverished (+)	Enriched (*)	Not present	Not present
Asa	Impoverished (+)	Impoverished (+)	Enriched (*)	Impoverished (N.S.)	Not present
Ath	Impoverished (+)	Impoverished (+)	Not present	Not present	Enriched (*)
Atr	Impoverished (+)	Impoverished (+)	Enriched (*)	Not present	Not present
Bol	Impoverished (+)	Impoverished (+)	Enriched (*)	Not present	Impoverished (+)
Cau	Impoverished (x)	Impoverished (+)	Not present	Not present	Not present
Cfo	Impoverished (N.S.)	Impoverished (+)	Enriched (*)	Not present	Not present
Cka	Impoverished (+)	Impoverished (+)	Enriched (*)	Not present	Not present
Cme	Impoverished (+)	Impoverished (+)	Enriched (*)	Not present	Not present
Cpa	Impoverished (+)	Impoverished (+)	Enriched (*)	Not present	Not present
Dca	Impoverished (+)	Impoverished (+)	Enriched (*)	Not present	Not present
Hvu	Impoverished (+)	Impoverished (+)	Enriched (*)	Not present	Not present
Mac	Impoverished (+)	Impoverished (+)	Not present	Impoverished (x)	Not present
Mbi	Impoverished (+)	Impoverished (*)	Enriched (*)	Not present	Not present
Mcr	Impoverished (N.S.)	Impoverished (+)	Not present	Not present	Not present
Mol	Impoverished (+)	Impoverished (+)	Enriched (*)	Not present	Not present
Mtr	Impoverished (*)	Impoverished (+)	Enriched (*)	Not present	Not present
Nnu	Impoverished (+)	Impoverished (+)	Enriched (*)	Impoverished (x)	Not present
Osj	Impoverished (*)	Impoverished (+)	Enriched (*)	Not present	Not present
Peq	Impoverished (N.S.)	Impoverished (+)	Enriched (*)	Not present	Not present
Rch	Impoverished (+)	Impoverished (+)	Enriched (*)	Not present	Not present
Sbi	Impoverished (+)	Impoverished (+)	Enriched (*)	Not present	Not present
Sly	Impoverished (+)	Impoverished (+)	Enriched (*)	Not present	Not present
Spo	Impoverished (+)	Impoverished (+)	Enriched (*)	Not present	Not present
Sun	Impoverished (+)	Impoverished (*)	Enriched (*)	Not present	Not present
Ugi	Impoverished (+)	Impoverished (+)	Not present	Not present	Not present
Vvi	Impoverished (+)	Impoverished (+)	Enriched (*)	Not present	Not present
Zma	Impoverished (+)	Impoverished (*)	Enriched (*)	Not present	Not present
Zmr	Impoverished (+)	Impoverished (+)	Enriched (*)	Not present	Not present
(*) Significant according to both tests.
(+) Only significant according to test based on counts of overlapping bp.
(x) Only significant according to test based on Jaccard index.
(N.S.) Not significant according to both tests.

## Sheet: Table S9
Table S9. Distance analysis between NUPTs and TEs categorized by class, order and superfamily. The relative distance test (RDT) was used to measure the spatial correlation between NUPTs and TEs, i.e., their tendency to be found significantly closer (positive correlation) or farther than expected (negative correlation) at a 0.05 confidence level; not significant correlations are also indicated.
Species	TE (all)	TE Class		TE order									TE superfamily
		Class I/Retrotransposon	Class II/DNA transposon	Retrotransposon/DIRS	Retrotransposon/LINE	Retrotransposon/LTR	Retrotransposon/PLE	Retrotransposon/SINE	DNA transposon/Crypton	DNA transposon/Helitron	DNA transposon/Maverick	DNA transposon/TIR	Retrotransposon/DIRS/DIRS	Retrotransposon/DIRS/Ngaro	Retrotransposon/LINE/I	Retrotransposon/LINE/Jockey	Retrotransposon/LINE/L1	Retrotransposon/LINE/R2	Retrotransposon/LINE/RTE	Retrotransposon/LTR/Bel-Pao	Retrotransposon/LTR/Copia	Retrotransposon/LTR/ERV	Retrotransposon/LTR/Gypsy	Retrotransposon/LTR/Retrovirus	Retrotransposon/PLE/Penelope	Retrotransposon/SINE/5S	Retrotransposon/SINE/7SL	Retrotransposon/SINE/tRNA	DNA transposon/Crypton/Crypton	DNA transposon/Helitron/Helitron	DNA transposon/Maverick/Maverick	DNA transposon/TIR/CACTA	DNA transposon/TIR/hAT	DNA transposon/TIR/Mutator	DNA transposon/TIR/P	DNA transposon/TIR/PiggyBac	DNA transposon/TIR/PIF-Harbinger	DNA transposon/TIR/Merlin	DNA transposon/TIR/Tc1-Mariner	DNA transposon/TIR/Transib
Ach	Negative correlation	Negative correlation	Negative correlation	Positive correlation	Positive correlation	Negative correlation	Positive correlation	Negative correlation	Not present	Negative correlation	Not present	Negative correlation	Positive correlation	Not present	Not present	Not present	Positive correlation	Not present	Positive correlation	Not present	Positive correlation (not significant)	Positive correlation	Negative correlation (not significant)	Positive correlation	Positive correlation	Positive correlation (not significant)	Not present	Negative correlation	Not present	Negative correlation	Not present	Negative correlation (not significant)	Negative correlation	Negative correlation (not significant)	Not present	Not present	Positive correlation (not significant)	Not present	Positive correlation (not significant)	Not present
Aco	Positive correlation	Positive correlation	Negative correlation	Positive correlation	Positive correlation	Positive correlation	Positive correlation	Positive correlation	Not present	Positive correlation	Not present	Negative correlation	Positive correlation	Not present	Positive correlation	Not present	Positive correlation	Not present	Not present	Not present	Negative correlation	Not present	Positive correlation	Positive correlation (not significant)	Positive correlation	Positive correlation (not significant)	Not present	Positive correlation	Not present	Positive correlation	Not present	Positive correlation (not significant)	Negative correlation	Negative correlation	Not present	Not present	Positive correlation (not significant)	Not present	Negative correlation (not significant)	Not present
Asa	Negative correlation	Negative correlation	Negative correlation	Positive correlation	Positive correlation	Negative correlation	Negative correlation	Positive correlation	Not present	Negative correlation	Not present	Negative correlation	Positive correlation	Not present	Not present	Not present	Positive correlation	Not present	Positive correlation	Not present	Positive correlation	Positive correlation	Negative correlation	Negative correlation	Negative correlation	Not present	Not present	Positive correlation	Not present	Negative correlation	Not present	Negative correlation	Negative correlation	Negative correlation	Not present	Not present	Negative correlation	Positive correlation	Negative correlation	Not present
Ath	Negative correlation	Negative correlation (not significant)	Negative correlation (not significant)	Positive correlation	Negative correlation (not significant)	Negative correlation (not significant)	Positive correlation (not significant)	Positive correlation (not significant)	Not present	Negative correlation (not significant)	Not present	Negative correlation (not significant)	Not present	Positive correlation	Not present	Not present	Negative correlation (not significant)	Not present	Not present	Positive correlation	Negative correlation (not significant)	Not present	Negative correlation (not significant)	Not present	Positive correlation (not significant)	Not present	Not present	Positive correlation (not significant)	Not present	Negative correlation (not significant)	Not present	Positive correlation (not significant)	Negative correlation	Negative correlation (not significant)	Not present	Not present	Positive correlation	Not present	Positive correlation (not significant)	Not present
Atr	Positive correlation	Positive correlation	Negative correlation	Negative correlation (not significant)	Positive correlation	Positive correlation	Negative correlation (not significant)	Positive correlation	Not present	Positive correlation (not significant)	Not present	Negative correlation	Negative correlation (not significant)	Positive correlation	Positive correlation	Not present	Negative correlation (not significant)	Not present	Positive correlation	Not present	Positive correlation	Positive correlation	Positive correlation	Negative correlation (not significant)	Negative correlation (not significant)	Positive correlation	Not present	Positive correlation	Not present	Positive correlation (not significant)	Not present	Negative correlation (not significant)	Negative correlation	Negative correlation	Positive correlation	Not present	Positive correlation (not significant)	Not present	Negative correlation	Not present
Bol	Positive correlation	Positive correlation	Negative correlation	Not present	Positive correlation	Positive correlation	Negative correlation (not significant)	Positive correlation	Not present	Negative correlation (not significant)	Not present	Negative correlation	Not present	Not present	Positive correlation	Not present	Positive correlation	Not present	Not present	Negative correlation	Positive correlation	Positive correlation	Positive correlation	Negative correlation	Negative correlation (not significant)	Not present	Not present	Positive correlation	Not present	Negative correlation (not significant)	Not present	Positive correlation (not significant)	Positive correlation (not significant)	Positive correlation (not significant)	Not present	Not present	Positive correlation	Not present	Positive correlation (not significant)	Not present
Cau	Negative correlation	Negative correlation (not significant)	Negative correlation	Not present	Positive correlation (not significant)	Negative correlation (not significant)	Negative correlation	Positive correlation	Not present	Negative correlation (not significant)	Not present	Negative correlation	Not present	Not present	Not present	Not present	Positive correlation (not significant)	Negative correlation	Positive correlation (not significant)	Not present	Negative correlation (not significant)	Positive correlation	Negative correlation	Positive correlation (not significant)	Negative correlation	Positive correlation	Not present	Positive correlation	Not present	Negative correlation (not significant)	Not present	Negative correlation	Positive correlation	Positive correlation (not significant)	Not present	Not present	Positive correlation	Not present	Negative correlation (not significant)	Not present
Cfo	Negative correlation	Negative correlation	Negative correlation	Negative correlation (not significant)	Positive correlation (not significant)	Negative correlation	Negative correlation (not significant)	Positive correlation (not significant)	Not present	Positive correlation	Not present	Negative correlation	Negative correlation (not significant)	Not present	Not present	Not present	Positive correlation (not significant)	Not present	Positive correlation	Not present	Negative correlation	Negative correlation	Negative correlation	Negative correlation (not significant)	Negative correlation (not significant)	Not present	Not present	Positive correlation (not significant)	Not present	Positive correlation	Not present	Positive correlation	Negative correlation	Positive correlation	Not present	Not present	Negative correlation (not significant)	Not present	Negative correlation	Not present
Cka	Positive correlation	Positive correlation (not significant)	Positive correlation (not significant)	Not present	Positive correlation	Positive correlation (not significant)	Positive correlation (not significant)	Positive correlation	Not present	Positive correlation	Not present	Negative correlation	Not present	Not present	Positive correlation	Not present	Positive correlation (not significant)	Not present	Positive correlation	Not present	Positive correlation (not significant)	Negative correlation (not significant)	Positive correlation (not significant)	Negative correlation (not significant)	Positive correlation (not significant)	Negative correlation	Positive correlation (not significant)	Positive correlation	Not present	Positive correlation	Not present	Positive correlation (not significant)	Negative correlation	Negative correlation (not significant)	Not present	Not present	Negative correlation (not significant)	Positive correlation	Positive correlation	Not present
Cme	Positive correlation	Positive correlation	Negative correlation	Positive correlation	Negative correlation (not significant)	Positive correlation (not significant)	Negative correlation	Negative correlation (not significant)	Negative correlation (not significant)	Negative correlation	Not present	Negative correlation	Positive correlation	Not present	Not present	Not present	Negative correlation (not significant)	Not present	Not present	Negative correlation (not significant)	Negative correlation	Positive correlation	Negative correlation (not significant)	Negative correlation	Negative correlation	Positive correlation	Not present	Positive correlation (not significant)	Negative correlation (not significant)	Negative correlation	Not present	Negative correlation (not significant)	Negative correlation	Negative correlation	Not present	Not present	Negative correlation	Not present	Negative correlation	Not present
Cpa	Positive correlation	Positive correlation	Positive correlation	Positive correlation (not significant)	Positive correlation	Positive correlation	Negative correlation	Negative correlation (not significant)	Not present	Positive correlation (not significant)	Not present	Positive correlation	Positive correlation (not significant)	Not present	Not present	Not present	Positive correlation	Not present	Positive correlation	Not present	Positive correlation	Not present	Positive correlation	Not present	Negative correlation	Positive correlation (not significant)	Not present	Positive correlation (not significant)	Not present	Positive correlation (not significant)	Not present	Positive correlation (not significant)	Positive correlation (not significant)	Positive correlation	Not present	Not present	Positive correlation	Not present	Positive correlation	Not present
Dca	Positive correlation	Positive correlation	Negative correlation	Positive correlation	Negative correlation	Positive correlation	Positive correlation	Positive correlation	Not present	Positive correlation	Not present	Negative correlation	Not present	Positive correlation	Not present	Not present	Negative correlation	Not present	Negative correlation (not significant)	Not present	Negative correlation (not significant)	Not present	Positive correlation	Positive correlation	Positive correlation	Not present	Not present	Positive correlation	Not present	Positive correlation	Not present	Positive correlation	Positive correlation (not significant)	Positive correlation	Positive correlation	Not present	Positive correlation	Not present	Positive correlation	Not present
Hvu	Negative correlation	Negative correlation	Negative correlation	Negative correlation	Positive correlation	Negative correlation	Negative correlation	Positive correlation	Not present	Positive correlation	Not present	Negative correlation	Negative correlation	Not present	Not present	Not present	Positive correlation	Not present	Positive correlation	Not present	Negative correlation	Positive correlation	Negative correlation	Positive correlation	Negative correlation	Negative correlation	Not present	Positive correlation	Not present	Positive correlation	Not present	Positive correlation	Positive correlation	Positive correlation	Not present	Not present	Positive correlation	Not present	Positive correlation	Not present
Mac	Positive correlation	Positive correlation	Positive correlation (not significant)	Positive correlation	Negative correlation (not significant)	Positive correlation	Negative correlation	Negative correlation	Not present	Negative correlation (not significant)	Not present	Positive correlation (not significant)	Positive correlation	Not present	Not present	Not present	Negative correlation	Not present	Negative correlation (not significant)	Positive correlation	Negative correlation	Positive correlation	Positive correlation	Positive correlation	Negative correlation	Positive correlation	Not present	Negative correlation	Not present	Negative correlation (not significant)	Not present	Negative correlation	Positive correlation (not significant)	Negative correlation (not significant)	Not present	Not present	Positive correlation (not significant)	Not present	Positive correlation (not significant)	Not present
Mbi	Negative correlation	Negative correlation	Negative correlation	Not present	Positive correlation	Negative correlation	Negative correlation	Positive correlation	Not present	Negative correlation	Not present	Negative correlation	Not present	Not present	Not present	Not present	Positive correlation	Not present	Positive correlation	Positive correlation (not significant)	Positive correlation (not significant)	Negative correlation	Negative correlation	Positive correlation	Negative correlation	Not present	Not present	Positive correlation	Not present	Negative correlation	Not present	Positive correlation	Negative correlation	Negative correlation	Not present	Not present	Positive correlation	Not present	Negative correlation	Not present
Mcr	Negative correlation	Negative correlation	Negative correlation	Not present	Negative correlation (not significant)	Negative correlation (not significant)	Negative correlation (not significant)	Positive correlation (not significant)	Not present	Positive correlation	Not present	Negative correlation	Not present	Not present	Not present	Not present	Negative correlation (not significant)	Negative correlation (not significant)	Negative correlation (not significant)	Not present	Positive correlation (not significant)	Negative correlation	Negative correlation (not significant)	Negative correlation (not significant)	Negative correlation (not significant)	Not present	Positive correlation (not significant)	Positive correlation (not significant)	Not present	Positive correlation	Not present	Negative correlation (not significant)	Negative correlation	Negative correlation (not significant)	Not present	Not present	Negative correlation	Not present	Negative correlation	Not present
Mol	Positive correlation	Positive correlation	Positive correlation	Positive correlation	Positive correlation	Positive correlation	Positive correlation	Positive correlation	Not present	Negative correlation	Not present	Positive correlation	Positive correlation	Not present	Not present	Not present	Positive correlation	Negative correlation	Not present	Not present	Negative correlation	Negative correlation	Positive correlation	Negative correlation	Positive correlation	Negative correlation	Not present	Positive correlation	Not present	Negative correlation	Not present	Negative correlation	Negative correlation	Negative correlation	Positive correlation	Not present	Negative correlation	Not present	Negative correlation (not significant)	Not present
Mtr	Positive correlation	Positive correlation	Negative correlation	Not present	Positive correlation (not significant)	Positive correlation	Positive correlation	Positive correlation (not significant)	Not present	Negative correlation	Not present	Negative correlation (not significant)	Not present	Not present	Negative correlation (not significant)	Not present	Negative correlation (not significant)	Not present	Negative correlation (not significant)	Positive correlation (not significant)	Negative correlation (not significant)	Negative correlation	Positive correlation	Positive correlation (not significant)	Positive correlation	Not present	Not present	Positive correlation	Not present	Negative correlation	Not present	Negative correlation (not significant)	Positive correlation	Negative correlation (not significant)	Negative correlation (not significant)	Not present	Negative correlation (not significant)	Not present	Negative correlation	Not present
Nnu	Negative correlation	Positive correlation	Negative correlation	Negative correlation (not significant)	Positive correlation (not significant)	Negative correlation (not significant)	Negative correlation (not significant)	Negative correlation (not significant)	Not present	Negative correlation (not significant)	Not present	Negative correlation	Negative correlation (not significant)	Not present	Not present	Positive correlation	Negative correlation	Not present	Positive correlation (not significant)	Not present	Negative correlation	Not present	Positive correlation	Positive correlation (not significant)	Negative correlation (not significant)	Negative correlation (not significant)	Not present	Negative correlation (not significant)	Not present	Negative correlation (not significant)	Not present	Positive correlation (not significant)	Negative correlation (not significant)	Negative correlation	Not present	Not present	Positive correlation	Not present	Positive correlation (not significant)	Not present
Osj	Positive correlation	Positive correlation	Negative correlation	Positive correlation (not significant)	Positive correlation	Positive correlation	Negative correlation	Positive correlation	Not present	Negative correlation	Not present	Negative correlation	Positive correlation (not significant)	Not present	Positive correlation	Not present	Positive correlation	Not present	Not present	Negative correlation	Negative correlation	Not present	Positive correlation	Positive correlation	Negative correlation	Not present	Not present	Positive correlation	Not present	Negative correlation	Not present	Negative correlation	Negative correlation	Negative correlation	Negative correlation (not significant)	Negative correlation	Negative correlation (not significant)	Not present	Negative correlation (not significant)	Not present
Peq	Negative correlation	Negative correlation	Negative correlation	Negative correlation (not significant)	Positive correlation (not significant)	Negative correlation	Negative correlation	Negative correlation	Not present	Negative correlation (not significant)	Not present	Negative correlation	Positive correlation	Negative correlation	Not present	Not present	Positive correlation	Not present	Positive correlation	Not present	Negative correlation	Not present	Negative correlation	Positive correlation (not significant)	Negative correlation (not significant)	Positive correlation	Not present	Negative correlation	Not present	Negative correlation (not significant)	Not present	Negative correlation (not significant)	Negative correlation	Negative correlation	Not present	Not present	Negative correlation (not significant)	Not present	Negative correlation	Negative correlation (not significant)
Rch	Negative correlation	Negative correlation	Negative correlation	Negative correlation (not significant)	Positive correlation (not significant)	Negative correlation	Positive correlation (not significant)	Positive correlation (not significant)	Not present	Positive correlation (not significant)	Not present	Negative correlation	Negative correlation (not significant)	Not present	Not present	Not present	Positive correlation (not significant)	Not present	Not present	Negative correlation (not significant)	Negative correlation (not significant)	Negative correlation (not significant)	Negative correlation (not significant)	Negative correlation (not significant)	Positive correlation (not significant)	Not present	Negative correlation (not significant)	Positive correlation (not significant)	Not present	Positive correlation (not significant)	Not present	Positive correlation (not significant)	Negative correlation (not significant)	Positive correlation (not significant)	Positive correlation (not significant)	Not present	Positive correlation	Not present	Positive correlation (not significant)	Not present
Sbi	Negative correlation	Negative correlation	Negative correlation	Not present	Positive correlation	Negative correlation	Not present	Positive correlation (not significant)	Not present	Negative correlation (not significant)	Not present	Negative correlation	Not present	Not present	Not present	Positive correlation (not significant)	Positive correlation	Not present	Not present	Positive correlation (not significant)	Positive correlation (not significant)	Negative correlation (not significant)	Negative correlation	Positive correlation	Not present	Not present	Not present	Positive correlation (not significant)	Not present	Negative correlation (not significant)	Not present	Positive correlation (not significant)	Positive correlation (not significant)	Positive correlation	Not present	Not present	Positive correlation	Not present	Positive correlation	Not present
Sly	Positive correlation	Positive correlation	Negative correlation	Positive correlation	Positive correlation	Positive correlation	Positive correlation	Positive correlation	Not present	Positive correlation	Not present	Negative correlation	Positive correlation	Not present	Positive correlation	Not present	Positive correlation	Not present	Positive correlation	Not present	Positive correlation (not significant)	Positive correlation (not significant)	Positive correlation	Positive correlation	Positive correlation	Not present	Not present	Positive correlation	Not present	Positive correlation	Not present	Negative correlation	Positive correlation	Negative correlation	Positive correlation	Not present	Negative correlation (not significant)	Not present	Negative correlation	Not present
Spo	Positive correlation (not significant)	Positive correlation (not significant)	Positive correlation (not significant)	Positive correlation	Negative correlation (not significant)	Positive correlation	Negative correlation (not significant)	Negative correlation (not significant)	Not present	Negative correlation (not significant)	Not present	Positive correlation	Positive correlation	Not present	Positive correlation (not significant)	Not present	Negative correlation (not significant)	Not present	Not present	Not present	Positive correlation (not significant)	Not present	Positive correlation	Not present	Negative correlation (not significant)	Not present	Not present	Negative correlation (not significant)	Not present	Negative correlation (not significant)	Not present	Positive correlation (not significant)	Positive correlation (not significant)	Positive correlation	Not present	Not present	Negative correlation (not significant)	Not present	Positive correlation (not significant)	Not present
Sun	Positive correlation	Positive correlation	Negative correlation	Positive correlation	Positive correlation	Positive correlation	Negative correlation (not significant)	Positive correlation	Not present	Positive correlation	Negative correlation	Negative correlation	Positive correlation	Not present	Not present	Not present	Positive correlation	Not present	Positive correlation	Not present	Negative correlation (not significant)	Negative correlation	Positive correlation	Negative correlation	Negative correlation (not significant)	Negative correlation	Not present	Positive correlation	Not present	Positive correlation (not significant)	Negative correlation	Negative correlation	Negative correlation	Negative correlation	Not present	Not present	Negative correlation	Not present	Negative correlation	Not present
Ugi	Negative correlation	Negative correlation	Negative correlation	Not present	Negative correlation	Negative correlation	Positive correlation	Negative correlation	Not present	Positive correlation	Not present	Negative correlation	Not present	Not present	Not present	Not present	Negative correlation	Not present	Not present	Not present	Negative correlation	Positive correlation	Negative correlation	Not present	Positive correlation	Not present	Not present	Negative correlation	Not present	Positive correlation	Not present	Not present	Negative correlation	Positive correlation	Not present	Not present	Negative correlation	Not present	Positive correlation (not significant)	Not present
Vvi	Positive correlation	Positive correlation	Positive correlation	Positive correlation (not significant)	Positive correlation	Positive correlation	Positive correlation (not significant)	Positive correlation	Positive correlation (not significant)	Positive correlation	Not present	Positive correlation	Positive correlation (not significant)	Not present	Not present	Not present	Positive correlation (not significant)	Not present	Positive correlation	Negative correlation (not significant)	Negative correlation (not significant)	Negative correlation (not significant)	Positive correlation	Positive correlation	Positive correlation (not significant)	Positive correlation	Not present	Positive correlation	Positive correlation (not significant)	Positive correlation	Not present	Positive correlation	Positive correlation (not significant)	Positive correlation	Not present	Positive correlation	Positive correlation	Not present	Positive correlation	Not present
Zma	Positive correlation	Positive correlation	Positive correlation	Positive correlation	Positive correlation	Positive correlation	Negative correlation	Positive correlation	Not present	Positive correlation (not significant)	Not present	Positive correlation	Positive correlation	Not present	Positive correlation	Not present	Positive correlation	Not present	Positive correlation	Not present	Positive correlation	Negative correlation	Positive correlation	Not present	Negative correlation	Negative correlation	Not present	Positive correlation	Not present	Positive correlation (not significant)	Not present	Positive correlation	Positive correlation	Positive correlation	Not present	Not present	Positive correlation	Not present	Positive correlation	Not present
Zmr	Negative correlation	Positive correlation	Negative correlation	Positive correlation (not significant)	Negative correlation (not significant)	Positive correlation	Positive correlation	Positive correlation (not significant)	Not present	Positive correlation (not significant)	Not present	Negative correlation	Positive correlation (not significant)	Not present	Not present	Not present	Negative correlation	Not present	Negative correlation (not significant)	Not present	Positive correlation (not significant)	Not present	Positive correlation	Not present	Positive correlation	Positive correlation (not significant)	Not present	Negative correlation (not significant)	Not present	Positive correlation (not significant)	Not present	Positive correlation (not significant)	Positive correlation	Negative correlation (not significant)	Not present	Not present	Negative correlation (not significant)	Not present	Negative correlation (not significant)	Not present

## Sheet: Table S10
Table S10. Spatial analysis between NUPTs and structural genes. A distance analysis was implemented on structural genes and an overlap analysis was performed on each of their regions, i.e., exons and introns, plus their promoter and terminator regions for which the 1 Kb adjacent to the first and last exons were considered, respectively. For the distance analysis the relative distance test (RDT) w…
Species	Structural gene	Promoter	Exon	Intron	Terminator
Ach	Positive correlation (not significant)	Impoverished (+)	Impoverished (*)	Enriched (*)	Enriched (*)
Aco	Positive correlation	Enriched (*)	Enriched (*)	Enriched (*)	Enriched (*)
Asa	Positive correlation	Enriched (*)	Enriched (*)	Enriched (*)	Enriched (*)
Ath	Negative correlation (not significant)	Impoverished (+)	Impoverished (*)	Impoverished (*)	Enriched (+)
Atr	Positive correlation (not significant)	Enriched according to test based on counts of overlapping bp and impoverished according to test based on Jaccard index (+)	Impoverished (*)	Impoverished according to test based on counts of overlapping bp and enriched according to test based on Jaccard index (+)	Enriched (*)
Bol	Positive correlation	Enriched (*)	Enriched (*)	Impoverished according to test based on counts of overlapping bp and enriched according to test based on Jaccard index (*)	Enriched (*)
Cau	Positive correlation (not significant)	Enriched (*)	Impoverished according to test based on counts of overlapping bp and enriched according to test based on Jaccard index (N.S.)	Enriched (+)	Enriched (*)
Cfo	Positive correlation	Enriched (*)	Enriched (*)	Enriched (*)	Enriched (*)
Cka	Positive correlation	Enriched (*)	Enriched (*)	Enriched (*)	Enriched (*)
Cme	Negative correlation (not significant)	Enriched (*)	Impoverished (*)	Impoverished (*)	Enriched (*)
Cpa	Positive correlation	Enriched (*)	Impoverished (*)	Enriched (*)	Enriched (*)
Dca	Negative correlation	Enriched (*)	Impoverished (*)	Enriched according to test based on counts of overlapping bp and impoverished according to test based on Jaccard index (+)	Enriched (*)
Hvu	Positive correlation	Enriched (*)	Enriched (*)	Enriched (*)	Enriched (*)
Mac	Positive correlation	Enriched (*)	Enriched (+)	Enriched (*)	Enriched (*)
Mbi	Positive correlation	Enriched (*)	Enriched (+)	Enriched (*)	Enriched (*)
Mcr	Positive correlation	Enriched (*)	Impoverished (*)	Enriched (*)	Enriched (+)
Mol	Negative correlation	Impoverished (*)	Impoverished (*)	Impoverished (*)	Impoverished (*)
Mtr	Positive correlation	Enriched (*)	Enriched (*)	Enriched (+)	Enriched (*)
Nnu	Positive correlation	Enriched (*)	Enriched (*)	Impoverished (+)	Enriched (*)
Osj	Negative correlation	Impoverished (*)	Impoverished (*)	Impoverished (*)	Impoverished (*)
Peq	Positive correlation	Enriched according to test based on counts of overlapping bp and impoverished according to test based on Jaccard index (+)	Impoverished (*)	Enriched (+)	Enriched (+)
Rch	Positive correlation	Enriched (*)	Enriched (+)	Enriched (+)	Enriched (*)
Sbi	Positive correlation	Enriched (*)	Enriched (*)	Enriched (*)	Enriched (*)
Sly	Positive correlation	Enriched (*)	Enriched (*)	Enriched (*)	Enriched (*)
Spo	Negative correlation (not significant)	Enriched (*)	Impoverished (*)	Enriched (+)	Enriched (*)
Sun	Positive correlation	Enriched (*)	Enriched (*)	Enriched (*)	Enriched (*)
Ugi	Negative correlation	Impoverished (*)	Impoverished (*)	Impoverished (*)	Impoverished (*)
Vvi	Positive correlation	Enriched (*)	Enriched (*)	Enriched (*)	Enriched (*)
Zma	Positive correlation	Enriched (*)	Enriched (*)	Impoverished according to test based on counts of overlapping bp and enriched according to test based on Jaccard index (+)	Enriched (*)
Zmr	Negative correlation (not significant)	Enriched (+)	Impoverished (*)	Impoverished (+)	Enriched according to test based on counts of overlapping bp and impoverished according to test based on Jaccard index (+)
(*) Significant according to both tests.
(+) Only significant according to test based on counts of overlapping bp.
(x) Only significant according to test based on Jaccard index.
(N.S.) Not significant according to both tests.
